# Supplementary material for: Proteinaceous secretion of bioadhesive produced during crawling and settlement of Crassostrea gigas larvae
Source: Sci Rep. 2018 Oct 17;8:15298. doi: 10.1038/s41598-018-33720-4 (PMC6193008; doi:10.1038/s41598-018-33720-4)
Supplement: Supplementary file 1 — Supplementary Table 2 [file 41598_2018_33720_MOESM1_ESM.xlsx]

## Sheet: Title
Proteinaceous secretion of bioadhesive produced during crawling and settlement of Crassostrea gigas larvae.
Valentin Foulon*1, Sébastien Artigaud1, Manon Buscaglia1, Benoit Bernay2, Caroline Fabioux1, Bruno Petton3, Philippe Elies4, Kada Boukerma5, Claire Hellio1, Fabienne Guérard1, Pierre Boudry3.

## Sheet: 1st replicate
description	accession	primary acc.	pI	score	mass	coverage	#peptides	emPAI	SC (significant+duplicated)	#same set	#sub set	#specific peptides	SC specific (significant+duplicated)
CGI_10024998	CGI_10024998			622.467	50109.5	34.7253	9	1.40715	40	0	3	1	2	Tubulin alpha-1C chain [Crassostrea gigas]
CGI_10018876	CGI_10018876			634.527	41716.8	30.8707	9	1.86964	66	0	15	1	8	Actin, adductor muscle [Crassostrea gigas]
CGI_10003491	CGI_10003491			630.387	41724.7	30.8707	9	1.86964	64	2	0	1	6	Actin, cytoplasmic [Crassostrea gigas]
CGI_10024999	CGI_10024999			582.564	50075.6	34.7253	9	1.40715	39	0	0	2	7	Tubulin alpha-1C chain [Crassostrea gigas]
CGI_10022093	CGI_10022093			574.781	229666	8.38524	12	0.260765	28	0	0	11	23	Myosin heavy chain, striated muscle [Crassostrea gigas]
CGI_10007570	CGI_10007570			560.051	52819.8	32.9167	9	1.30368	37	0	2	2	4	Tubulin alpha-1C chain [Crassostrea gigas]
CGI_10028871	CGI_10028871			510.987	42770.7	6.18557	3	0.360898	10	0	0	3	10	Plasminogen activator inhibitor 1 RNA-binding protein [Crassostrea gigas]
CGI_10026048	CGI_10026048			462.727	55464.8	15.0794	5	0.487922	14	0	0	5	14	Protein disulfide-isomerase [Crassostrea gigas]
CGI_10012330	CGI_10012330			461.89	49903.9	26.2693	8	1.21241	39	1	2	8	39	Tubulin beta chain [Crassostrea gigas]
CGI_10012474	CGI_10012474			340.924	50403.4	15.7205	5	0.688127	17	0	0	5	17	Elongation factor 1-alpha [Crassostrea gigas]
CGI_10015916	CGI_10015916			352.487	39099.1	27.6056	6	0.96065	15	0	1	6	15	Calreticulin [Crassostrea gigas]
CGI_10014966	CGI_10014966			331.01	35128.2	22.2571	6	1.11449	13	0	0	6	13	14-3-3 protein zeta [Crassostrea gigas]
CGI_10021481	CGI_10021481			293.571	39599	14.4847	3	0.395017	23	0	1	3	23	Arginine kinase [Crassostrea gigas]
CGI_10024268	CGI_10024268			307.544	29049.4	23.1061	4	1.12356	16	0	0	4	16	14-3-3 protein epsilon [Crassostrea gigas]
CGI_10008056	CGI_10008056			276.93	11360.4	42.7184	5	5.51064	20	6	1	5	20	Histone H4 [Crassostrea gigas]
CGI_10010873	CGI_10010873			271.167	69245.8	8.90302	5	0.375616	11	0	0	5	11	Non-neuronal cytoplasmic intermediate filament protein [Crassostrea gigas]
CGI_10022731	CGI_10022731			252.4	42032.1	13.6126	5	0.68702	25	0	0	1	1	Actin [Crassostrea gigas]
CGI_10012231	CGI_10012231			237.627	90709	7.16019	3	0.1574	7	0	0	3	7	Filamin-A [Crassostrea gigas]
CGI_10026535	CGI_10026535			202.037	121644	3.61991	3	0.115418	6	0	0	3	6	hypothetical protein CGI_10026535 [Crassostrea gigas]
CGI_10017112	CGI_10017112			201.074	59411.2	8.14815	3	0.34542	24	0	1	1	13	Actin-1/3 [Crassostrea gigas]
CGI_10025556	CGI_10025556			199.81	38964.9	11.2994	3	0.401557	8	0	0	2	6	Fructose-bisphosphate aldolase [Crassostrea gigas]
CGI_10003521	CGI_10003521			175.196	323535	3.09419	5	0.0710066	9	0	0	5	9	Filamin-C [Crassostrea gigas]
CGI_10006684	CGI_10006684			162.261	43076.6	8.69565	3	0.357699	6	0	1	3	6	60S ribosomal protein L4 [Crassostrea gigas]
CGI_10028694	CGI_10028694			170.14	74822.9	6.76471	3	0.193592	9	0	0	3	9	Transketolase-like protein 2 [Crassostrea gigas]
CGI_10002689	CGI_10002689			169.68	37187.3	17.7515	4	0.802413	13	0	0	4	13	Severin [Crassostrea gigas]
CGI_10013164	CGI_10013164			169.238	38985.6	12.9944	5	0.7553	7	0	0	5	7	Tropomyosin [Crassostrea gigas]
CGI_10020922	CGI_10020922			169.01	53852.7	6.95297	3	0.277931	11	0	0	3	11	Heterogeneous nuclear ribonucleoprotein A/B [Crassostrea gigas]
CGI_10025378	CGI_10025378			159.758	43349.4	14.467	4	0.500288	8	0	1	4	8	Calponin-2 [Crassostrea gigas]
CGI_10024501	CGI_10024501			156.8	59829.3	5.15654	2	0.158658	5	0	1	2	5	ATP synthase subunit alpha, mitochondrial [Crassostrea gigas]
CGI_10025110	CGI_10025110			138.838	79901	4.13223	2	0.116997	7	0	0	1	2	Myosin heavy chain, striated muscle [Crassostrea gigas]
CGI_10028469	CGI_10028469			145.35	37303.3	10.0295	3	0.422533	7	0	0	3	7	Heterogeneous nuclear ribonucleoprotein A2-like protein 1 [Crassostrea gigas]
CGI_10013347	CGI_10013347			144.08	44899.2	18.8725	5	0.631841	10	0	0	5	10	ATP synthase subunit beta, mitochondrial [Crassostrea gigas]
CGI_10010622	CGI_10010622			133.247	184958	1.66568	1	0.0242568	1	1	0	1	1	Phospholipase D1 [Crassostrea gigas]
CGI_10013163	CGI_10013163			139.82	33709.2	4.90196	2	0.297116	4	0	0	2	4	Tropomyosin [Crassostrea gigas]
CGI_10015492	CGI_10015492			126.15	72987.7	6.03318	3	0.199029	11	0	1	3	11	78 kDa glucose-regulated protein [Crassostrea gigas]
CGI_10007887	CGI_10007887			138.53	33980.1	9.74026	2	0.293864	4	0	0	2	4	hypothetical protein CGI_10007887 [Crassostrea gigas]
CGI_10017621	CGI_10017621			131.947	83267.9	5.02646	3	0.172514	6	0	0	3	6	Heat shock protein HSP 90-alpha 1 [Crassostrea gigas]
CGI_10006807	CGI_10006807			128.71	21124.4	12.5	2	0.508305	5	0	0	2	5	Sarcoplasmic calcium-binding protein [Crassostrea gigas]
CGI_10024887	CGI_10024887			111.782	585118	0.582816	2	0.0152968	3	0	0	2	3	Dynein heavy chain 10, axonemal [Crassostrea gigas]
CGI_10001407	CGI_10001407			115.838	86584.3	5.59085	4	0.226408	7	1	0	4	7
CGI_10011652	CGI_10011652			123.86	55488	4.56349	2	0.172282	9	0	0	2	9	Protein disulfide-isomerase A3 [Crassostrea gigas]
CGI_10025730	CGI_10025730			115.818	125337	2.98507	2	0.0731906	3	0	0	2	3	Endoplasmin [Crassostrea gigas]
CGI_10008717	CGI_10008717			115.068	200451	1.86608	2	0.0452469	4	0	0	2	4	Myosin heavy chain, non-muscle, partial [Crassostrea gigas]
CGI_10019936	CGI_10019936			114.69	19024.4	20.9302	3	0.979961	5	0	1	3	5	Cytochrome c oxidase subunit 5B, mitochondrial [Crassostrea gigas]
CGI_10025534	CGI_10025534			114.527	25917.7	16.5957	3	0.657056	8	0	1	3	8	40S ribosomal protein S3 [Crassostrea gigas]
CGI_10012729	CGI_10012729			101.917	154970	1.84659	2	0.0588392	5	0	0	2	5	LIM domain and actin-binding protein 1 [Crassostrea gigas]
CGI_10006808	CGI_10006808			108.52	22708.2	10.6796	2	0.467324	3	0	0	2	3	Sarcoplasmic calcium-binding protein [Crassostrea gigas]
CGI_10001653	CGI_10001653			91.4669	97817.5	2.81215	2	0.0946235	2	0	0	2	2	Paramyosin [Crassostrea gigas]
CGI_10025109	CGI_10025109			81.9769	137952	2.39234	2	0.0663425	3	0	0	2	3	Myosin heavy chain, striated muscle [Crassostrea gigas]
CGI_10022074	CGI_10022074			107.76	61866.6	3.20285	1	0.0738735	2	0	0	1	2	Radial spoke head protein 4-like protein A [Crassostrea gigas]
CGI_10012610	CGI_10012610			107.15	50229.2	8.11404	3	0.300769	10	0	0	3	10	Isocitrate dehydrogenase [NADP], mitochondrial [Crassostrea gigas]
CGI_10015004	CGI_10015004			100.63	29817.5	9.22509	2	0.341126	3	0	0	2	3	Malate dehydrogenase, mitochondrial [Crassostrea gigas]
CGI_10013419	CGI_10013419			100.45	15152.3	14.5985	1	0.328778	3	0	0	1	3	Calmodulin-like protein [Crassostrea gigas]
CGI_10008101	CGI_10008101			99.05	17784.8	12.4224	1	0.274919	3	0	0	1	3
CGI_10019175	CGI_10019175			98.0569	23556	15.8879	2	0.446716	3	0	0	2	3	Rho GDP-dissociation inhibitor 1 [Crassostrea gigas]
CGI_10005254	CGI_10005254			97.9879	64335.3	3.25342	2	0.147027	4	0	0	2	4	Asparaginyl-tRNA synthetase, cytoplasmic [Crassostrea gigas]
CGI_10018235	CGI_10018235			94.89	16335.1	16.2162	2	0.694427	5	0	0	2	5	Myosin essential light chain, striated adductor muscle [Crassostrea gigas]
CGI_10024981	CGI_10024981			94.75	20566.2	7.52688	1	0.234794	4	0	0	1	4	Mammalian ependymin-related protein 1, partial [Crassostrea gigas]
CGI_10019801	CGI_10019801			93.42	43456.2	6.07595	2	0.224235	6	0	0	1	4	Fructose-bisphosphate aldolase [Crassostrea gigas]
CGI_10001493	CGI_10001493			91.78	21145.4	7.8125	1	0.228131	6	1	0	1	6	40S ribosomal protein S24 [Crassostrea gigas]
CGI_10025594	CGI_10025594			65.8469	92472	3.45238	2	0.100308	3	0	0	2	3	Villin-1 [Crassostrea gigas]
CGI_10014752	CGI_10014752			89.29	63312.4	4.69565	2	0.149493	3	0	1	2	3	Galectin-4 [Crassostrea gigas]
CGI_10022551	CGI_10022551			88.95	30303.7	11.2727	2	0.334062	4	1	0	2	4	Uncharacterized protein yfeX [Crassostrea gigas]
CGI_10003417	CGI_10003417			88.5169	69796.7	3.47003	2	0.13491	6	0	3	2	6	Heat shock protein 70 B2 [Crassostrea gigas]
CGI_10003110	CGI_10003110			87.621	102131	3.87931	3	0.138711	4	0	0	3	4	Alpha-actinin, sarcomeric [Crassostrea gigas]
CGI_10019760	CGI_10019760			86.26	17089.2	14.1935	2	0.660807	5	2	0	2	5	60S ribosomal protein L21 [Crassostrea gigas]
CGI_10025180	CGI_10025180			82.29	17566.6	9.43396	2	0.635143	12	0	0	2	12
CGI_10017823	CGI_10017823			81.4369	32894.3	11.0368	2	0.30499	4	0	0	2	4	Chloride intracellular channel exc-4 [Crassostrea gigas]
CGI_10023337	CGI_10023337			79.9869	77535.9	3.97727	2	0.120696	4	0	0	2	4	Dolichyl-diphosphooligosaccharide--protein glycosyltransferase subunit STT3A [Crassostrea gigas]
CGI_10010474	CGI_10010474			79.59	7613.2	17.3913	1	0.732366	5	1	0	1	5	40S ribosomal protein S28 [Crassostrea gigas]
CGI_10001245	CGI_10001245			61.97	40505.2	2.44565	1	0.114674	6	0	0	1	6	Mammalian ependymin-related protein 1 [Crassostrea gigas]
CGI_10028368	CGI_10028368			64.13	69187	2.38854	2	0.136054	2	0	0	2	2	Heterogeneous nuclear ribonucleoprotein Q [Crassostrea gigas]
CGI_10014916	CGI_10014916			73.2769	71539.8	5.07692	2	0.131374	5	0	0	2	5	Phosphoenolpyruvate carboxykinase [GTP] [Crassostrea gigas]
CGI_10025721	CGI_10025721			46.351	286829	0.88224	2	0.0314208	2	0	0	2	2	Spectrin alpha chain [Crassostrea gigas]
CGI_10027462	CGI_10027462			72.0369	18605.2	9.46746	1	0.26237	4	0	0	1	4	Cofilin [Crassostrea gigas]
CGI_10018568	CGI_10018568			71.9869	46278.3	5	2	0.209611	2	0	0	2	2	Isocitrate dehydrogenase [NADP] cytoplasmic [Crassostrea gigas]
CGI_10022154	CGI_10022154			71.87	127332	1.46932	1	0.0353775	3	0	0	1	3	Enolase [Crassostrea gigas]
CGI_10009395	CGI_10009395			70.99	51501	6.19658	2	0.186707	4	1	0	2	4	Polyadenylate-binding protein 1 [Crassostrea gigas]
CGI_10014112	CGI_10014112			70.97	28852.2	8.01527	1	0.163881	2	0	0	1	2	Y-box factor-like protein, partial [Crassostrea gigas]
CGI_10021159	CGI_10021159			69.29	17046.4	18.1818	2	1.14032	7	0	0	2	7	Nucleoside diphosphate kinase B [Crassostrea gigas]
CGI_10010682	CGI_10010682			58.86	34060.1	6.79612	1	0.137481	3	0	0	1	3	60S acidic ribosomal protein P0 [Crassostrea gigas]
CGI_10011918	CGI_10011918			66.3	55959.9	2.3622	1	0.0818746	5	0	0	1	5
CGI_10015152	CGI_10015152			65.1069	88642.4	3.35404	2	0.104902	2	0	1	2	2	Transitional endoplasmic reticulum ATPase [Crassostrea gigas]
CGI_10024743	CGI_10024743			64.81	19334.5	12	1	0.250913	1	0	0	1	1
CGI_10026515	CGI_10026515			63.78	53085	3.52697	1	0.0864685	2	0	0	1	2	6-phosphogluconate dehydrogenase, decarboxylating [Crassostrea gigas]
CGI_10003930	CGI_10003930			49.05	245117	0.583483	1	0.0182617	3	0	0	1	3	Protocadherin Fat 4 [Crassostrea gigas]
CGI_10001165	CGI_10001165			62.81	13154.1	10.084	2	0.918991	8	0	10	2	8	Histone H2A.v [Crassostrea gigas]
CGI_10015463	CGI_10015463			61.2369	15514.7	12.766	1	0.320926	1	0	0	1	1	Cytochrome b5 [Crassostrea gigas]
CGI_10021428	CGI_10021428			61.0769	55352.8	2.7833	1	0.0828909	2	0	0	1	2	Epidermal growth factor receptor kinase substrate 8-like protein 1 [Crassostrea gigas]
CGI_10025126	CGI_10025126			60.8	61649.2	2.85714	1	0.074147	2	0	0	1	2	Coronin-1B [Crassostrea gigas]
CGI_10017454	CGI_10017454			59.86	52493.4	2.09644	2	0.18288	5	0	0	2	5	Mitochondrial-processing peptidase subunit beta [Crassostrea gigas]
CGI_10001663	CGI_10001663			58.43	20041.4	13.1868	1	0.241857	4	1	0	1	4	40S ribosomal protein S3a [Crassostrea gigas]
CGI_10010679	CGI_10010679			58.13	13092.1	31.0924	2	0.929282	3	0	0	2	3	hypothetical protein CGI_10010679 [Crassostrea gigas]
CGI_10027458	CGI_10027458			58.12	23726.1	4.65116	1	0.201776	3	0	0	1	3	Peptidyl-prolyl cis-trans isomerase B [Crassostrea gigas]
CGI_10010587	CGI_10010587			57.82	39966.3	8.26446	2	0.24546	3	0	0	2	3	Cathepsin L [Crassostrea gigas]
CGI_10006977	CGI_10006977			57.28	35524.3	4.65839	1	0.131185	4	0	0	1	4	DnaJ-like protein subfamily B member 13 [Crassostrea gigas]
CGI_10022178	CGI_10022178			43.3169	70481.7	2.34375	1	0.0646885	1	0	0	1	1	Clathrin interactor 1 [Crassostrea gigas]
CGI_10027157	CGI_10027157			55.2869	140391	1.17555	1	0.0320638	1	0	0	1	1	Vigilin [Crassostrea gigas]
CGI_10027192	CGI_10027192			55.081	58627.8	3.7594	1	0.0780469	3	0	0	1	3	60S ribosomal protein L5 [Crassostrea gigas]
CGI_10002823	CGI_10002823			54.33	67850.8	1.78571	1	0.0671837	1	0	0	1	1	Heat shock protein 68 [Crassostrea gigas]
CGI_10006000	CGI_10006000			54.19	45314	3.64964	1	0.101853	3	1	0	1	3	S-adenosylmethionine synthetase isoform type-1 [Crassostrea gigas]
CGI_10004060	CGI_10004060			40.2269	96100.1	1.26002	1	0.0471129	3	1	0	1	3	Protein disulfide-isomerase A5 [Crassostrea gigas]
CGI_10003535	CGI_10003535			53.3669	40703.9	4.59459	1	0.114022	2	1	0	1	2	hypothetical protein CGI_10003535 [Crassostrea gigas]
CGI_10013293	CGI_10013293			42.82	28492.5	5.01931	1	0.165914	9	0	0	1	9	Mammalian ependymin-related protein 1 [Crassostrea gigas]
CGI_10003633	CGI_10003633			51.1669	70849.1	4.34783	1	0.0642733	1	0	0	1	1	Calnexin [Crassostrea gigas]
CGI_10015715	CGI_10015715			50.39	28239.8	5.46875	1	0.167298	4	0	0	1	4
CGI_10004179	CGI_10004179			50.1769	19192.9	8.04598	1	0.254083	1	0	0	1	1	Sorting nexin-12 [Crassostrea gigas]
CGI_10007104	CGI_10007104			31.3	25838	5.55556	1	0.184189	2	0	0	1	2	40S ribosomal protein S8 [Crassostrea gigas]
CGI_10022483	CGI_10022483			49.7769	67250.9	4.09165	2	0.140339	3	0	0	2	3	Adenylyl cyclase-associated protein 1 [Crassostrea gigas]
CGI_10008850	CGI_10008850			49.46	47629.5	4.39815	1	0.0966921	1	0	0	1	1	Calumenin [Crassostrea gigas]
CGI_10028136	CGI_10028136			49.2	23327.5	6.13208	2	0.451698	3	0	0	2	3	High mobility group protein B3 [Crassostrea gigas]
CGI_10019423	CGI_10019423			49.12	32221.5	4.10959	1	0.14546	1	0	0	1	1
CGI_10018072	CGI_10018072			48.98	28087.3	3.92157	1	0.167998	2	0	0	1	2	Protein SET [Crassostrea gigas]
CGI_10005339	CGI_10005339			48.95	80643.5	2.04638	1	0.0563209	2	0	0	1	2	Echinoderm microtubule-associated protein-like 1 [Crassostrea gigas]
CGI_10026004	CGI_10026004			48.8	13491.3	9.01639	1	0.374559	2	0	0	1	2	V-type proton ATPase subunit G [Crassostrea gigas]
CGI_10012277	CGI_10012277			48.3669	29055.7	9.4697	2	0.35153	4	0	11	2	4
CGI_10016959	CGI_10016959			47.84	20377.7	7.02703	1	0.23757	5	0	0	1	5
CGI_10022332	CGI_10022332			47.83	37305.5	7.37463	2	0.422533	4	0	0	2	4	Astacin [Crassostrea gigas]
CGI_10028032	CGI_10028032			47.26	18586.2	7.14286	1	0.26237	1	0	0	1	1	S-phase kinase-associated protein 1 [Crassostrea gigas]
CGI_10022615	CGI_10022615			46.8069	64335.3	3.08219	1	0.0709935	1	0	0	1	1	Glycylpeptide N-tetradecanoyltransferase 2 [Crassostrea gigas]
CGI_10023895	CGI_10023895			45.28	49456.5	2.44989	1	0.093098	2	1	0	1	2
CGI_10015266	CGI_10015266			30.14	42251.4	3.64583	1	0.109655	2	0	0	1	2	hypothetical protein CGI_10015266 [Crassostrea gigas]
CGI_10025401	CGI_10025401			43.59	33314.2	2.98013	1	0.140369	9	0	0	1	9	ADP,ATP carrier protein [Crassostrea gigas]
CGI_10024132	CGI_10024132			43.51	49487.5	4.00891	1	0.093098	1	0	0	1	1	Eukaryotic peptide chain release factor subunit 1 [Crassostrea gigas]
CGI_10017163	CGI_10017163			43.3369	84114.6	1.57068	1	0.0539686	3	0	0	1	3	Dipeptidyl-peptidase 3 [Crassostrea gigas]
CGI_10020975	CGI_10020975			42.9	29040.8	4.92424	1	0.162553	4	0	0	1	4
CGI_10008531	CGI_10008531			39.3	46901.7	3.99061	1	0.0983532	2	0	0	1	2	Cystathionine gamma-lyase [Crassostrea gigas]
CGI_10011081	CGI_10011081			37.77	59671	2.21402	1	0.0767021	3	0	0	1	3	60 kDa heat shock protein, mitochondrial [Crassostrea gigas]
CGI_10025647	CGI_10025647			36.91	71570.2	2.46154	1	0.0636605	1	0	0	1	1	LSM14-like protein A [Crassostrea gigas]

## Sheet: 2nd replicate
description	accession	primary acc.	pI	score	mass	coverage	#peptides	emPAI	SC (significant+duplicated)	#same set	#sub set	#specific peptides	SC specific (significant+duplicated)
CGI_10003491	CGI_10003491			579.907	41724.7	30.8707	9	1.85556	65	2	15	1	2	Actin, cytoplasmic [Crassostrea gigas]
CGI_10018876	CGI_10018876			548.107	41716.8	30.8707	9	1.57112	64	0	0	1	1
CGI_10008056	CGI_10008056			476.837	11360.4	57.2816	10	87.0901	48	6	1	10	48
CGI_10018930	CGI_10018930			471	50810.1	27.9826	8	1.17418	31	1	5	1	3
CGI_10024999	CGI_10024999			431.767	50075.6	28.3516	8	1.19652	29	0	0	1	1
CGI_10003521	CGI_10003521			392.477	323535	5.0323	11	0.162041	17	0	0	11	17
CGI_10000669	CGI_10000669			371.484	55675.3	17.9842	7	0.735874	21	0	0	5	15
CGI_10021674	CGI_10021674			326.944	41629.6	20.8995	7	1.08441	49	0	0	1	1
CGI_10006808	CGI_10006808			322.691	22708.2	21.3592	5	1.59695	15	0	0	5	15
CGI_10012474	CGI_10012474			293.607	50403.4	15.7205	6	0.836775	24	0	0	6	24
CGI_10028871	CGI_10028871			286.7	42770.7	13.4021	3	0.358939	7	0	0	3	7
CGI_10010163	CGI_10010163			282	50010	15.6388	4	0.419764	16	2	1	4	16
CGI_10009991	CGI_10009991			256	47611.1	22.2222	8	1.29032	14	0	0	8	14
CGI_10022731	CGI_10022731			270.18	42032.1	13.6126	5	0.867549	27	0	0	1	5
CGI_10021481	CGI_10021481			244.148	39599	14.4847	3	0.392859	23	0	1	3	23
CGI_10002689	CGI_10002689			231.3	37187.3	18.6391	5	0.797499	17	0	0	5	17
CGI_10017112	CGI_10017112			175.604	59411.2	8.14815	3	0.343527	12	0	1	1	4
CGI_10026535	CGI_10026535			172.831	121644	4.34389	4	0.155963	10	0	0	4	10
CGI_10010682	CGI_10010682			189.09	34060.1	12.4204	2	0.292329	3	0	2	2	3
CGI_10012231	CGI_10012231			190.667	90709	9.58738	4	0.214053	10	0	0	4	10
CGI_10005425	CGI_10005425			186.28	61507.2	8.40787	4	0.330104	12	0	0	4	12
CGI_10015492	CGI_10015492			185.157	72987.7	6.93816	3	0.197989	17	0	0	1	4
CGI_10026048	CGI_10026048			183.55	55464.8	6.94444	2	0.171401	6	0	0	2	6
CGI_10010622	CGI_10010622			180.125	184958	4.28316	4	0.100101	7	0	1	4	7
CGI_10024268	CGI_10024268			165.969	29049.4	18.1818	3	0.567998	6	0	0	3	6
CGI_10010873	CGI_10010873			167.39	69245.8	7.63116	4	0.289048	9	0	0	4	9
CGI_10024870	CGI_10024870			150.42	79573.9	7.88382	5	0.318414	8	0	0	5	8
CGI_10012610	CGI_10012610			150.36	50229.2	7.67544	3	0.299159	10	0	0	3	10
CGI_10009951	CGI_10009951			148.287	46746.4	12.9717	3	0.324152	7	0	0	1	1
CGI_10017309	CGI_10017309			143.57	69495.1	5.70523	3	0.208672	5	0	0	3	5
CGI_10022093	CGI_10022093			133.496	229666	2.58745	4	0.0798933	10	0	1	4	10
CGI_10011652	CGI_10011652			131.41	55488	4.56349	2	0.171401	10	0	0	2	10
CGI_10005254	CGI_10005254			114.538	64335.3	3.25342	2	0.146279	6	0	0	2	6
CGI_10028368	CGI_10028368			112.217	69187	4.14013	3	0.209767	8	0	0	3	8
CGI_10013176	CGI_10013176			123.26	46526.4	9.71564	3	0.325908	8	0	1	3	8
CGI_10014966	CGI_10014966			119.75	35128.2	14.7335	3	0.451616	5	0	0	3	5
CGI_10008834	CGI_10008834			117.57	45984.5	10.2871	3	0.330381	14	0	0	1	1
CGI_10017621	CGI_10017621			87.09	83267.9	1.98413	1	0.054214	5	0	0	1	5
CGI_10024887	CGI_10024887			86.0055	585118	1.01523	3	0.0229182	5	0	0	3	5
CGI_10014916	CGI_10014916			111.597	71539.8	6.30769	3	0.202333	7	0	1	3	7
CGI_10006807	CGI_10006807			111.01	21124.4	19.2708	3	0.847365	5	0	0	3	5
CGI_10027501	CGI_10027501			90.46	42824.7	7.71208	2	0.226874	4	0	0	2	4
CGI_10017704	CGI_10017704			105.277	55908.4	8.07087	3	0.265454	5	0	0	3	5
CGI_10003872	CGI_10003872			103.84	13525.9	17.2131	1	0.372757	2	0	0	1	2
CGI_10028694	CGI_10028694			103.02	74822.9	5	2	0.124584	4	0	0	2	4
CGI_10005267	CGI_10005267			77.3038	610618	0.396325	1	0.00726389	4	1	0	1	4
CGI_10024279	CGI_10024279			88.46	35365.8	7.78816	2	0.280067	2	0	0	2	2
CGI_10025376	CGI_10025376			100.73	14234.9	32.5581	3	1.46048	7	0	10	3	7
CGI_10005879	CGI_10005879			27.2563	1.15202e+06	0.372422	3	0.0115805	3	0	0	3	3
CGI_10013347	CGI_10013347			98.63	44899.2	7.35294	2	0.21527	6	0	0	2	6
CGI_10022332	CGI_10022332			97.86	37305.5	14.7493	3	0.420211	5	0	0	3	5
CGI_10028469	CGI_10028469			94.55	37303.3	18.7845	4	0.596383	7	0	0	4	7
CGI_10013845	CGI_10013845			69.9358	280031	2.08251	4	0.0651146	5	0	0	4	5
CGI_10020975	CGI_10020975			92.74	29040.8	5.30303	2	0.349679	5	0	0	2	5
CGI_10022939	CGI_10022939			91.4869	37725.8	7.60234	2	0.260905	5	0	0	2	5
CGI_10011080	CGI_10011080			91.2569	17624.2	11.875	3	1.08427	13	0	0	3	13
CGI_10001407	CGI_10001407			79.81	86584.3	2.66836	3	0.164546	4	1	0	3	4
CGI_10014752	CGI_10014752			90.89	63312.4	6.95652	3	0.231198	6	0	1	3	6
CGI_10025556	CGI_10025556			88.39	38964.9	11.0169	3	0.39936	6	0	0	3	6
CGI_10008057	CGI_10008057			88.15	13684.5	20.1613	3	1.54871	3	5	0	3	3
CGI_10007621	CGI_10007621			73.0879	99001.5	4.22222	3	0.14277	3	0	0	3	3
CGI_10021672	CGI_10021672			84.81	30153	14.2336	3	0.542631	3	0	0	3	3
CGI_10015004	CGI_10015004			83.07	29817.5	4.79705	1	0.157295	4	0	0	1	4
CGI_10005346	CGI_10005346			79.88	27309.6	15.7258	2	0.374105	3	0	0	2	3
CGI_10001653	CGI_10001653			79.1	97817.5	2.81215	2	0.0941467	3	0	0	2	3
CGI_10018235	CGI_10018235			78.39	16335.1	8.10811	1	0.300239	7	0	0	1	7
CGI_10016959	CGI_10016959			78.21	20377.7	7.02703	1	0.236412	3	0	0	1	3
CGI_10016767	CGI_10016767			76.96	14298.2	20.155	2	0.82255	4	0	0	2	4
CGI_10013578	CGI_10013578			74.32	10574.3	25	2	1.22278	3	0	1	2	3
CGI_10024981	CGI_10024981			72.27	20566.2	7.52688	1	0.23365	6	0	0	1	6
CGI_10024733	CGI_10024733			62.6807	204207	1.40086	3	0.0669859	3	0	0	3	3
CGI_10025401	CGI_10025401			59.28	33314.2	6.95364	2	0.29887	9	0	0	2	9
CGI_10004435	CGI_10004435			38.71	20667.1	4.27807	1	0.232293	7	1	0	1	7
CGI_10008493	CGI_10008493			71.6969	14707	13.5338	2	0.790837	4	1	0	2	4
CGI_10015666	CGI_10015666			71.2817	1.1104e+06	0.465623	4	0.0160546	7	0	0	4	7
CGI_10007887	CGI_10007887			49.93	33980.1	7.14286	1	0.136807	1	0	0	1	1
CGI_10011108	CGI_10011108			70.07	10084	17.5824	1	0.522644	2	1	0	1	2
CGI_10018742	CGI_10018742			69.87	75466.4	1.89504	1	0.0600091	4	1	0	1	4
CGI_10015916	CGI_10015916			57.58	39099.1	6.76056	2	0.250298	7	0	1	2	7
CGI_10001493	CGI_10001493			68.95	21145.4	7.8125	1	0.227018	3	1	0	1	3
CGI_10020922	CGI_10020922			68.661	53852.7	7.15746	3	0.276451	4	0	0	3	4
CGI_10007816	CGI_10007816			68.43	32860.3	14.4295	3	0.488038	5	0	0	3	5
CGI_10021428	CGI_10021428			67.4169	55352.8	2.7833	1	0.0824829	4	0	0	1	4
CGI_10003110	CGI_10003110			67.0869	102131	3.44828	2	0.0900029	3	0	0	2	3
CGI_10027462	CGI_10027462			66.0969	18605.2	9.46746	2	0.590359	4	0	0	2	4
CGI_10006977	CGI_10006977			65.96	35524.3	4.65839	1	0.130541	6	0	0	1	6
CGI_10004179	CGI_10004179			65.0138	19192.9	17.2414	2	0.569625	3	0	0	2	3
CGI_10025109	CGI_10025109			57.2569	137952	2.23285	2	0.0660102	2	0	0	2	2
CGI_10009964	CGI_10009964			48.39	20520.2	5.37634	1	0.235023	5	0	0	1	5
CGI_10004094	CGI_10004094			31.9169	152153	0.867679	1	0.0294098	2	0	7	1	2
CGI_10009326	CGI_10009326			62.83	15776.1	11.1888	1	0.311921	6	0	0	1	6
CGI_10022620	CGI_10022620			62.4938	104532	2.63158	2	0.0879191	6	0	0	2	6
CGI_10008101	CGI_10008101			61.66	17784.8	12.4224	1	0.273584	1	0	0	1	1
CGI_10010587	CGI_10010587			60.97	39966.3	8.26446	2	0.244188	3	0	0	2	3
CGI_10003170	CGI_10003170			60.82	23554.9	11.215	2	0.444333	6	0	0	2	6
CGI_10009103	CGI_10009103			59.63	77214	1.42653	1	0.0585976	4	0	0	1	4
CGI_10005339	CGI_10005339			59.12	80643.5	2.04638	1	0.0560435	3	0	0	1	3
CGI_10018665	CGI_10018665			59.09	13671.2	10.4839	1	0.365966	3	0	0	1	3
CGI_10013917	CGI_10013917			59.02	22466.7	6.37255	1	0.212536	3	0	0	1	3
CGI_10027003	CGI_10027003			58.52	18269.1	18.6747	2	0.603529	4	0	0	2	4
CGI_10011293	CGI_10011293			45.3069	56930.8	3.09478	1	0.0801611	2	4	0	1	2
CGI_10025180	CGI_10025180			55.97	17566.6	5.66038	1	0.277374	8	0	0	1	8
CGI_10011918	CGI_10011918			55.59	55959.9	2.3622	1	0.0814716	2	0	0	1	2
CGI_10027192	CGI_10027192			54.641	58627.8	3.7594	1	0.0776627	3	0	0	1	3
CGI_10008865	CGI_10008865			54.47	25443.8	12.1212	2	0.406231	4	0	0	2	4
CGI_10008850	CGI_10008850			53.99	47629.5	4.39815	1	0.0962165	1	0	0	1	1
CGI_10015715	CGI_10015715			53.77	28239.8	5.46875	1	0.166478	3	0	0	1	3
CGI_10025126	CGI_10025126			52.33	61649.2	2.85714	1	0.0737819	3	0	0	1	3
CGI_10018072	CGI_10018072			51.81	28087.3	7.05882	1	0.167175	2	0	0	1	2
CGI_10006442	CGI_10006442			50.98	83509.1	2.7668	2	0.111057	4	0	0	2	4
CGI_10013163	CGI_10013163			50.9	33709.2	4.57516	1	0.138228	2	0	0	1	2
CGI_10004474	CGI_10004474			50.89	47965.9	2.52294	1	0.095525	3	0	0	1	3
CGI_10019448	CGI_10019448			47.72	9837.03	14.6067	1	0.536507	3	1	0	1	3
CGI_10008722	CGI_10008722			36.31	34643.5	2.54777	1	0.134049	3	1	0	1	3
CGI_10001245	CGI_10001245			47.25	40505.2	2.44565	1	0.114111	5	0	0	1	5
CGI_10021754	CGI_10021754			46.61	17139.7	10.9677	1	0.285276	1	0	0	1	1
CGI_10011494	CGI_10011494			46.59	27454.7	5.22088	1	0.171483	3	0	0	1	3
CGI_10012156	CGI_10012156			46.56	18987.3	7.55814	1	0.254455	3	0	0	1	3
CGI_10019801	CGI_10019801			46.36	43456.2	3.29114	1	0.105928	3	0	0	1	3
CGI_10013715	CGI_10013715			44.34	13635.1	9.7561	1	0.369331	1	0	0	1	1
CGI_10000033	CGI_10000033			41.54	12004.3	11.9266	1	0.423818	2	1	0	1	2
CGI_10022074	CGI_10022074			41.38	61866.6	3.20285	1	0.0735098	2	0	0	1	2
CGI_10007787	CGI_10007787			40.67	10244.2	13.9785	1	0.509471	3	1	0	1	3
CGI_10023956	CGI_10023956			40.4069	33316.4	4.48718	1	0.13968	2	0	0	1	2
CGI_10028301	CGI_10028301			40.28	63620.1	2.07612	1	0.0714032	2	0	0	1	2
CGI_10022615	CGI_10022615			39.3769	64335.3	3.08219	1	0.070644	1	0	0	1	1
CGI_10001846	CGI_10001846			39.13	23130.6	6.66667	1	0.205965	1	1	0	1	1
CGI_10007766	CGI_10007766			35.65	19760.3	8.37989	1	0.24361	2	1	0	1	2

## Sheet: 3rd replicate
description	accession	primary acc.	pI	score	mass	coverage	#peptides	emPAI	SC (significant+duplicated)	#same set	#sub set	#specific peptides	SC specific (significant+duplicated)
CGI_10024998	CGI_10024998			476.53	50109.5	28.3516	8	1.00674	36	0	2	0	0
CGI_10007570	CGI_10007570			500.941	52819.8	29.7917	8	0.938015	27	0	2	1	1
CGI_10024999	CGI_10024999			425.957	50075.6	28.3516	8	1.00674	32	0	0	1	3
CGI_10003491	CGI_10003491			470.227	41724.7	27.9683	8	1.56107	96	2	18	1	5
CGI_10018876	CGI_10018876			463.897	41716.8	27.9683	8	1.30696	98	0	0	1	7
CGI_10022093	CGI_10022093			373.65	229666	7.23527	11	0.234235	23	0	0	10	16
CGI_10012330	CGI_10012330			375.567	49903.9	30.0221	8	1.01291	22	1	1	4	14
CGI_10008247	CGI_10008247			315.144	54003.9	14.6939	5	0.498208	28	0	0	1	1
CGI_10021481	CGI_10021481			285.741	39599	14.4847	3	0.390951	27	0	0	2	25
CGI_10010873	CGI_10010873			251.177	69245.8	12.7186	6	0.461172	12	0	0	6	12
CGI_10012474	CGI_10012474			191.44	50403.4	13.9738	5	0.680293	17	0	0	5	17
CGI_10019835	CGI_10019835			198.47	49987.1	17.4009	5	0.546939	9	0	0	1	1
CGI_10008056	CGI_10008056			206.4	11360.4	41.7476	4	3.42623	33	6	1	4	33
CGI_10001798	CGI_10001798			182.637	19602.2	31.4607	3	0.932339	5	1	1	3	5
CGI_10024268	CGI_10024268			187.374	29049.4	24.6212	4	1.10989	11	0	0	4	11
CGI_10017112	CGI_10017112			170.284	59411.2	8.14815	3	0.341853	21	0	1	1	9
CGI_10021480	CGI_10021480			154.99	39832	8.83978	2	0.244556	4	0	0	1	2
CGI_10006684	CGI_10006684			132.471	43076.6	8.69565	3	0.354046	4	0	0	3	4
CGI_10002689	CGI_10002689			149.11	37187.3	12.1302	3	0.419619	9	0	0	3	9
CGI_10026048	CGI_10026048			143.727	55464.8	7.53968	2	0.170621	3	0	0	2	3
CGI_10006807	CGI_10006807			139.13	21124.4	18.2292	3	0.842936	4	0	0	3	4
CGI_10026535	CGI_10026535			114.47	121644	3.07692	3	0.114306	6	0	0	3	6
CGI_10028469	CGI_10028469			121.52	37303.3	10.3245	4	0.59331	5	0	0	4	5
CGI_10014966	CGI_10014966			129.8	35128.2	11.5987	3	0.449399	4	0	0	3	4
CGI_10013419	CGI_10013419			129.44	15152.3	15.3285	2	0.757722	4	0	0	2	4
CGI_10007887	CGI_10007887			128.55	33980.1	9.74026	2	0.290974	9	0	0	2	9
CGI_10025109	CGI_10025109			114.897	137952	3.11005	3	0.100176	5	0	0	3	5
CGI_10025110	CGI_10025110			114.394	79901	4.13223	2	0.11588	10	0	0	1	3
CGI_10024887	CGI_10024887			77.9533	585118	0.940026	3	0.0228166	4	0	0	3	4
CGI_10025594	CGI_10025594			109.35	92472	5.71429	3	0.152673	4	0	0	3	4
CGI_10012231	CGI_10012231			98.69	90709	4.36893	2	0.101383	4	0	0	2	4
CGI_10013163	CGI_10013163			81.9669	33709.2	9.15033	2	0.294192	3	0	0	2	3
CGI_10015492	CGI_10015492			107.277	72987.7	8.29563	4	0.271039	7	0	1	4	7
CGI_10028694	CGI_10028694			94.02	74822.9	4.55882	2	0.124022	5	0	0	2	5
CGI_10008493	CGI_10008493			102.167	14707	9.77444	2	0.786976	4	1	0	2	4
CGI_10022154	CGI_10022154			101.71	127332	3.54365	2	0.0713255	5	0	0	2	5
CGI_10017621	CGI_10017621			97.8469	83267.9	3.30688	2	0.110866	6	0	0	2	6
CGI_10024501	CGI_10024501			97.5869	59829.3	8.28729	4	0.338953	7	0	1	4	7
CGI_10013347	CGI_10013347			96.86	44899.2	11.2745	3	0.338073	8	0	0	3	8
CGI_10013164	CGI_10013164			95.4469	38985.6	8.75706	3	0.562315	9	0	0	3	9
CGI_10005267	CGI_10005267			91.91	610618	0.576473	2	0.0145162	6	1	0	2	6
CGI_10011652	CGI_10011652			91.73	55488	4.56349	2	0.170621	6	0	0	2	6
CGI_10025180	CGI_10025180			87.74	17566.6	9.43396	2	0.628639	6	0	0	2	6
CGI_10004474	CGI_10004474			81.8869	47965.9	5.04587	2	0.19926	3	0	0	2	3
CGI_10025556	CGI_10025556			81.83	38964.9	11.0169	2	0.249926	4	0	0	2	4
CGI_10010474	CGI_10010474			80.09	7613.2	30.4348	2	1.97936	4	1	0	2	4
CGI_10003521	CGI_10003521			72.2217	323535	2.78817	5	0.0703276	6	0	0	5	6
CGI_10008717	CGI_10008717			58.251	200451	1.15258	1	0.022165	1	0	0	1	1
CGI_10028871	CGI_10028871			76.4769	42770.7	6.18557	1	0.107173	1	0	0	1	1
CGI_10027192	CGI_10027192			72.7769	58627.8	3.7594	1	0.0773226	3	0	0	1	3
CGI_10021159	CGI_10021159			70.02	17046.4	18.1818	2	0.654023	4	0	0	2	4
CGI_10001407	CGI_10001407			57.8779	86584.3	4.06607	2	0.106409	4	1	0	2	4
CGI_10010375	CGI_10010375			67.85	44929.8	3.67647	1	0.101945	1	0	0	1	1
CGI_10003110	CGI_10003110			67.6669	102131	3.125	2	0.0895994	3	0	0	2	3
CGI_10007104	CGI_10007104			33.23	25838	5.55556	1	0.182492	1	0	0	1	1
CGI_10001653	CGI_10001653			62.0069	97817.5	2.69966	2	0.0937243	3	0	0	2	3
CGI_10010682	CGI_10010682			52.02	34060.1	6.79612	1	0.13621	1	0	0	1	1
CGI_10024981	CGI_10024981			58.58	20566.2	7.52688	1	0.23264	5	0	0	1	5
CGI_10006479	CGI_10006479			57.1269	25510.4	16.4502	2	0.404318	2	0	2	2	2
CGI_10024743	CGI_10024743			56.78	19334.5	12	1	0.248615	2	0	0	1	2
CGI_10001493	CGI_10001493			55.91	21145.4	7.8125	1	0.226037	2	1	0	1	2
CGI_10005339	CGI_10005339			43.66	80643.5	2.04638	1	0.0557977	3	0	0	1	3
CGI_10022234	CGI_10022234			55.39	24645.7	5.35714	2	0.419121	6	0	0	2	6
CGI_10001663	CGI_10001663			55.34	20041.4	13.1868	1	0.23964	5	1	0	1	5
CGI_10014916	CGI_10014916			54.9569	71539.8	5.07692	2	0.130116	3	0	0	2	3
CGI_10017227	CGI_10017227			41.84	60140.7	3.663	1	0.0754127	2	1	0	1	2
CGI_10019801	CGI_10019801			50.28	43456.2	3.29114	1	0.105465	2	0	0	1	2
CGI_10020922	CGI_10020922			29.73	53852.7	2.04499	1	0.0843915	3	0	0	1	3
